# Supplementary material for: Joining the Dots: Linking Disconnected Networks of Evidence Using Dose-Response Model-Based Network Meta-Analysis
Source: Med Decis Making. 2021 Jan 15;41(2):194–208. doi: 10.1177/0272989X20983315 (PMC7879230; doi:10.1177/0272989X20983315)
Supplement: sj-csv-1-mdm-10.1177_0272989X20983315 for Joining the Dots: Linking Disconnected Networks of Evidence Using Dose-Response Model-Based Network Meta-Analysis [file sj-csv-1-mdm-10.1177_0272989X20983315.csv]

studyID	AuthorYear	N	r	dose	agent
1	Tfelt-Hansen P 2006	22	6	0	placebo
1	Tfelt-Hansen P 2006	30	14	1	sumatriptan
2	Goadsby PJ 2007	467	213	1	almotriptan
2	Goadsby PJ 2007	472	229	1	zolmitriptan
3	Tuchman M2006	160	15	0	placebo
3	Tuchman M2006	174	48	1	zolmitriptan
4	Cady G 2006	177	55	0	placebo
4	Cady G 2006	351	200	1	rizatriptan
5	Cady G 2006	167	52	0	placebo
5	Cady G 2006	331	195	1	rizatriptan
6	Jelinski SE 2006	63	13	0	placebo
6	Jelinski SE 2006	98	48	1	sumatriptan
6	Jelinski SE 2006	99	56	2	sumatriptan
7	Tepper SJ 2006	138	35	0	placebo
7	Tepper SJ 2006	150	47	0.5	sumatriptan
7	Tepper SJ 2006	141	39	1	sumatriptan
7	Tepper SJ 2006	152	49	2	sumatriptan
8	Massiou H2005	114	28	0	placebo
8	Massiou H2005	115	49	2	naratriptan
9	Smith TR 2005	241	14	0	placebo
9	Smith TR 2005	226	45	1	sumatriptan
10	BrandesJL 2005	195	43	0	placebo
10	BrandesJL 2005	173	61	0.5	eletriptan
10	BrandesJL 2005	197	93	1	eletriptan
11	Diener HC 2005	99	14	0	placebo
11	Diener HC 2005	99	33	1	almotriptan
12	Sheftell F2005	456	84	0	placebo
12	Sheftell F2005	448	180	1	sumatriptan
12	Sheftell F2005	462	219	2	sumatriptan
13	Sheftell F2005	436	53	0	placebo
13	Sheftell F2005	454	178	1	sumatriptan
13	Sheftell F2005	440	207	2	sumatriptan
14	Loder E 2005	273	57	0	placebo
14	Loder E 2005	276	116	1	zolmitriptan
15	Barbanti P 2004	100	21	0	placebo
15	Barbanti P 2004	110	58	1	sumatriptan
15	Barbanti P 2004	103	77	2	sumatriptan
16	Klapper J2004	126	25	0	placebo
16	Klapper J2004	126	54	1	zolmitriptan
17	Cady 2004	138	28	0	placebo
17	Cady 2004	137	38	1	frovatriptan
18	Diener HC 2004	152	22	0	placebo
18	Diener HC 2004	135	33	1	sumatriptan
19	Polis A2004	550	185	1	sumatriptan
19	Polis A2004	547	208	1	rizatriptan
20	Polis A2004	554	152	0.5	sumatriptan
20	Polis A2004	536	179	0.5	rizatriptan
21	Steiner TJ2003	135	8	0	placebo
21	Steiner TJ2003	359	115	1	eletriptan
21	Steiner TJ2003	360	157	2	eletriptan
21	Steiner TJ2003	376	99	1	zolmitriptan
22	Garcia-Ramos G2003	89	17	0	placebo
22	Garcia-Ramos G2003	184	64	1	eletriptan
22	Garcia-Ramos G2003	191	34	1	naratriptan
23	Nett R2003	118	34	0	placebo
23	Nett R2003	116	59	1	sumatriptan
23	Nett R2003	115	70	2	sumatriptan
24	Winner P 2003	117	34	0	placebo
24	Winner P 2003	122	59	1	sumatriptan
24	Winner P 2003	115	61	2	sumatriptan
25	Winner P 2003	119	35	0	placebo
25	Winner P 2003	111	59	1	sumatriptan
25	Winner P 2003	107	66	2	sumatriptan
26	Färkkilä M2003	74	5	0	placebo
26	Färkkilä M2003	154	54	1	eletriptan
26	Färkkilä M2003	152	64	2	eletriptan
27	Mathew NT2003	404	20	0	placebo
27	Mathew NT2003	779	280	1	eletriptan
27	Mathew NT2003	799	216	2	sumatriptan
28	Sheftell F 2003	292	12	0	placebo
28	Sheftell F 2003	290	41	0.5	eletriptan
28	Sheftell F 2003	296	80	1	eletriptan
28	Sheftell F 2003	312	84	2	eletriptan
29	Dowson AJ2002	99	15	0	placebo
29	Dowson AJ2002	193	65	2	sumatriptan
29	Dowson AJ2002	183	51	1	almotriptan
29	Dowson AJ2002	191	66	2	almotriptan
30	Eletriptan Steering Committee (Jap)2002	79	10	0	placebo
30	Eletriptan Steering Committee (Jap)2002	80	19	0.5	eletriptan
30	Eletriptan Steering Committee (Jap)2002	76	17	1	eletriptan
30	Eletriptan Steering Committee (Jap)2002	74	21	2	eletriptan
31	Sakai F2002	49	7	0	placebo
31	Sakai F2002	47	8	0.4	zolmitriptan
31	Sakai F2002	54	10	1	zolmitriptan
31	Sakai F2002	52	12	2	zolmitriptan
32	Ryan R 2002	104	2	0	placebo
32	Ryan R 2002	204	29	1	frovatriptan
33	Ryan R 2002	378	11	0	placebo
33	Ryan R 2002	733	95	1	frovatriptan
34	Ryan R 2002	242	6	0	placebo
34	Ryan R 2002	475	43	1	frovatriptan
35	Rapoport A2002	188	6	0	placebo
35	Rapoport A2002	207	27	1	frovatriptan
35	Rapoport A2002	200	29	2	frovatriptan
36	Stark R2002 attack1	232	7	0	placebo
36	Stark R2002 attack1	430	138	1	eletriptan
36	Stark R2002 attack1	446	152	2	eletriptan
37	Dowson AJ2002	236	17	0	placebo
37	Dowson AJ2002	220	60	1	zolmitriptan
38	Diener HC 2002	102	5	0	placebo
38	Diener HC 2002	206	58	1	eletriptan
38	Diener HC 2002	209	79	2	eletriptan
39	Dahlöf C2001	80	9	0	placebo
39	Dahlöf C2001	164	62	1	almotriptan
39	Dahlöf C2001	161	73	2	almotriptan
40	Spierings EL2001	582	143	1	sumatriptan
40	Spierings EL2001	591	106	1	almotriptan
41	Bussone G2000	53	6	0	placebo
41	Bussone G2000	147	49	1	sumatriptan
42	Tfelt-Hansen P1998	159	15	0	placebo
42	Tfelt-Hansen P1998	387	127	2	sumatriptan
42	Tfelt-Hansen P1998	164	41	0.5	rizatriptan
42	Tfelt-Hansen P1998	385	155	1	rizatriptan
43	Pascual J2000	176	27	0	placebo
43	Pascual J2000	360	103	0.5	almotriptan
43	Pascual J2000	373	144	1	almotriptan
44	Pascual J2000	146	14	0	placebo
44	Pascual J2000	289	103	1	zolmitriptan
44	Pascual J2000	292	126	1	rizatriptan
45	Stark S2000 S2WA4002	107	3	0	placebo
45	Stark S2000 S2WA4002	99	6	1	naratriptan
46	Goadsby PJ2000	126	8	0	placebo
46	Goadsby PJ2000	129	25	0.5	eletriptan
46	Goadsby PJ2000	115	26	2	sumatriptan
47	Bomhof M1999	107	9	0	placebo
47	Bomhof M1999	213	44	1	naratriptan
47	Bomhof M1999	201	90	1	rizatriptan
48	Ahrens SP1999	185	18	0	placebo
48	Ahrens SP1999	182	64	0.5	rizatriptan
48	Ahrens SP1999	188	79	1	rizatriptan
49	Kramer MS 1998	82	6	0	placebo
49	Kramer MS 1998	320	142	1	rizatriptan
50	Myllylä VV 1998	41	3	0	placebo
50	Myllylä VV 1998	42	21	2	sumatriptan
51	Solomon GD 1997	92	9	0	placebo
51	Solomon GD 1997	178	39	1	zolmitriptan
52	Rapoport AM 1997	121	8	0	placebo
52	Rapoport AM 1997	245	81	2	zolmitriptan
52	Rapoport AM 1997	248	89	4	zolmitriptan
53	Gijsman H 1997	67	2	0	placebo
53	Gijsman H 1997	130	29	0.5	rizatriptan
53	Gijsman H 1997	145	40	1	rizatriptan
53	Gijsman H 1997	75	7	0.25	rizatriptan
54	Visser WH 1996	85	3	0	placebo
54	Visser WH 1996	72	16	2	sumatriptan
54	Visser WH 1996	89	23	1	rizatriptan
55	Visser WH 1996	20	1	0	placebo
55	Visser WH 1996	22	2	0.4	zolmitriptan
55	Visser WH 1996	21	3	2	zolmitriptan
55	Visser WH 1996	21	8	10	zolmitriptan
56	Cutler N 1995	65	5	0	placebo
56	Cutler N 1995	66	14	0.5	sumatriptan
56	Cutler N 1995	62	10	1	sumatriptan
56	Cutler N 1995	66	15	2	sumatriptan
57	Nappi G, 1994	81	10	0	placebo
57	Nappi G, 1994	142	34	2	sumatriptan
58	Dahlöf CG 2009	134	8	0	placebo
58	Dahlöf CG 2009	136	32	1	sumatriptan
59	Glaxo group 1991	75	4	0	placebo
59	Glaxo group 1991	120	31	2	sumatriptan
60	Cady RK 2009	96	27	0	placebo
60	Cady RK 2009	92	61	1	rizatriptan
61	Ho TW 2008	348	33	0	placebo
61	Ho TW 2008	345	107	2	zolmitriptan
62	Freitag F 2008	39	6	0	placebo
62	Freitag F 2008	43	11	1	rizatriptan
63	Goadsby PJ 2008	205	42	0	placebo
63	Goadsby PJ 2008	198	88	1	almotriptan
64	Ho TW 2008	115	16	0	placebo
64	Ho TW 2008	34	11	1	rizatriptan
65	Misra UK 2007	50	1	0	placebo
65	Misra UK 2007	53	20	1	rizatriptan
66	Diener HC 2011	70	6	0	placebo
66	Diener HC 2011	69	24	1	eletriptan
67	BrandesJL 2007	360	33	0	placebo
67	BrandesJL 2007	361	90	1.7	sumatriptan
68	BrandesJL 2007	382	37	0	placebo
68	BrandesJL 2007	362	82	1.7	sumatriptan
69	Ishkanian G 2007	107	22	0	placebo
69	Ishkanian G 2007	108	36	1	sumatriptan
70	Mathew NT 2007	155	37	0	placebo
70	Mathew NT 2007	162	60	1	almotriptan
